# Supplementary material for: Viral etiology of acute respiratory infections in Sub-Saharan Africa during the pre-COVID-19 period (2006–2019): a systematic review and meta-analysis
Source: BMC Infect Dis. 2025 Nov 23;25:1799. doi: 10.1186/s12879-025-12122-8 (PMC12750592; doi:10.1186/s12879-025-12122-8)
Supplement: Supplementary file 1 — Supplementary Material 1 [file 12879_2025_12122_MOESM1_ESM.zip]

Archive with 7 entries (7 files):
- Fig. S1.pdf
- Fig. S2.pdf
- Table S1.pdf
- Table S2.pdf
- Table S3.pdf
- Table S4.pdf
- Table S5.pdf
