# Supplementary material for: Viral etiology of acute respiratory infections in Sub-Saharan Africa during the pre-COVID-19 period (2006–2019): a systematic review and meta-analysis
Source: BMC Infect Dis. 2025 Nov 23;25:1799. doi: 10.1186/s12879-025-12122-8 (PMC12750592; doi:10.1186/s12879-025-12122-8)
Supplement: Supplementary file 2 — Supplementary Material 2 [file 12879_2025_12122_MOESM2_ESM.zip]

Archive with 9 entries (9 files):
- Fig.S1.pdf
- Fig.S2.pdf
- Fig.S3.pdf
- Fig.S4.pdf
- Fig.S5.pdf
- Fig.S6.pdf
- Fig.S7.pdf
- Fig.S8.pdf
- Fig.S9.pdf
